# Supplementary material for: Biomaterial-Driven Modulation of Macrophage Polarization in an Experimental Environment of Implant-Associated Infection Mediated by Staphylococcus aureus: A Systematic Review of Preclinical Studies
Source: J Funct Biomater. 2026 Jul 14;17(7):342. doi: 10.3390/jfb17070342 (PMC13413174; doi:10.3390/jfb17070342)
Supplement: Supplementary file 1 [file jfb-17-00342-s001.zip]

Archive with 1 entries (1 files):
- jfb-4356901-supplementary.pdf
